# Supplementary material for: High-throughput RNAi screen for essential genes and drug synergistic combinations in colorectal cancer
Source: Sci Data. 2017 Oct 3;4:170139. doi: 10.1038/sdata.2017.139 (PMC5625556; doi:10.1038/sdata.2017.139)
Supplement: Supplementary file 1 [file sdata2017139-isa1.zip]

Archive with 3 entries (3 files):
- i_Investigation.txt
- s_study_McDermott.txt
- a_assay_McDermott.txt
