# Supplementary material for: High-throughput RNAi screen for essential genes and drug synergistic combinations in colorectal cancer
Source: Sci Data. 2017 Oct 3;4:170139. doi: 10.1038/sdata.2017.139 (PMC5625556; doi:10.1038/sdata.2017.139)
Supplement: Supplementary file 1 [file sdata2017139-isa1.zip › i_Investigation.txt]

# Investigation File generated for Scientific Data with Investigation File Authoring Tool version 0.1.0 on 17/08/2017 - This metadata file is CC0
ONTOLOGY SOURCE REFERENCE
Term Source Name	NCBITAXON	BAO	OBI	BTO	FYPO	ERO
Term Source File	http://data.bioontology.org/ontologies/NCBITAXON	http://data.bioontology.org/ontologies/BAO	http://data.bioontology.org/ontologies/OBI	http://data.bioontology.org/ontologies/BTO	http://data.bioontology.org/ontologies/FYPO	http://data.bioontology.org/ontologies/ERO
Term Source Version	2016AB	2.0	2014-08-18	unknown	releases/2015-06-12	2013-08-02
Term Source Description	National Center for Biotechnology Information (NCBI) Organismal Classification	BioAssay Ontology	Ontology for Biomedical Investigations	BRENDA Tissue and Enzyme Source Ontology	Fission Yeast Phenotype Ontology	Eagle-I Research Resource Ontology
INVESTIGATION
Investigation Identifier
Investigation Title
Investigation Description
Investigation Submission Date
Investigation Public Release Date
INVESTIGATION PUBLICATIONS
Investigation PubMed ID
Investigation Publication DOI
Investigation Publication Author List
Investigation Publication Title
Investigation Publication Status
Investigation Publication Status Term Accession Number
Investigation Publication Status Term Source REF
INVESTIGATION CONTACTS
Investigation Person Last Name
Investigation Person Mid Initials
Investigation Person First Name
Investigation Person Address
Investigation Person Phone
Investigation Person Fax
Investigation Person Email
Investigation Person Affiliation
Investigation Person Roles
Investigation Person Roles Term Accession Number
Investigation Person Roles Term Source REF
STUDY
Study Identifier	10.1038/sdata.2017.139
Study Title	High-throughput RNAi screen for essential genes and drug synergistic combinations in colorectal cancer
Study Submission Date	03/05/2017
Study Public Release Date	03/10/2017
Study Description	http://www.nature.com/articles/sdata2017139#abstract
Study File Name	s_study_McDermott.txt
Comment[Subject Keywords]	/;/
Comment[Manuscript Licence]	CC BY-4.0
Comment[Experimental Metadata Licence]	CC0
Comment[Supplementary Information File Name]		Supplementary Information
Comment[Supplementary Information File Type]	x-zip-compressed	pdf
Comment[Supplementary Information File URL]	http://www.nature.com/articles/sdata2017139#supplementary-information	http://www.nature.com/articles/sdata2017139#supplementary-information
Comment[Data Repository]	figshare;NCBI PubChem BioAssay;NCBI PubChem BioAssay;NCBI PubChem BioAssay;NCBI PubChem BioAssay
Comment[Data Record Accession]	doi:10.6084/m9.figshare.5099959.v1;1259276;1259267;1259296;1259294
Comment[Data Record URI]	https://doi.org/10.6084/m9.figshare.5099959.v1;https://pubchem.ncbi.nlm.nih.gov/bioassay/1259276;https://pubchem.ncbi.nlm.nih.gov/bioassay/1259267;https://pubchem.ncbi.nlm.nih.gov/bioassay/1259296;https://pubchem.ncbi.nlm.nih.gov/bioassay/1259294
STUDY DESIGN DESCRIPTORS
Study Design Type	screening campaign	strain comparison design
Study Design Type Term Accession Number	BAO:0000178	OBI:0001464
Study Design Type Term Source REF	BAO	OBI
STUDY PUBLICATIONS
Study PubMed ID
Study Publication DOI
Study Publication Author List
Study Publication Title
Study Publication Status
Study Publication Status Term Accession Number
Study Publication Status Term Source REF
STUDY FACTORS
Study Factor Name	cell line
Study Factor Type	colorectal cancer cell line
Study Factor Type Term Accession Number	BTO:0001616
Study Factor Type Term Source REF	BTO
STUDY ASSAYS
Study Assay Measurement Type	cell viability
Study Assay Measurement Type Term Accession Number	FYPO:0000004
Study Assay Measurement Type Term Source REF	FYPO
Study Assay Technology Type	RNAi screening
Study Assay Technology Type Term Accession Number	ERO:0001688
Study Assay Technology Type Term Source REF	ERO
Study Assay Technology Platform	""
Study Assay File Name	a_assay_McDermott.txt
STUDY PROTOCOLS
Study Protocol Name	Cell lines	High throughput RNA interference screening	Data analysis
Study Protocol Type	maintaining cell culture	RNAi screening	data analysis
Study Protocol Type Term Accession Number	OBI:0600024	ERO:0001688	ERO:0001309
Study Protocol Type Term Source REF	OBI	ERO	ERO
Study Protocol Description			
Study Protocol URI	""	""	""
Study Protocol Version			
Study Protocol Parameters Name	""	""	""
Study Protocol Parameters Name Term Accession Number	""	""	""
Study Protocol Parameters Name Term Source REF	""	""	""
Study Protocol Components Name	""	""	""
Study Protocol Components Type	""	""	""
Study Protocol Components Type Term Accession Number	""	""	""
Study Protocol Components Type Term Source REF	""	""	""
STUDY CONTACTS
Study Person Last Name	Williams	Barthorpe	Lightfoot	Garnett	McDermott
Study Person First Name	Steven P.	Andrew S.	Howard	Mathew J.	Ultan
Study Person Mid Initials					
Study Person Email	""	""	""	""	um1@sanger.ac.uk
Study Person Phone					
Study Person Fax					
Study Person Address					
Study Person Affiliation	Wellcome Trust Sanger Institute, Hinxton CB10 1SA, UK	Wellcome Trust Sanger Institute, Hinxton CB10 1SA, UK	Wellcome Trust Sanger Institute, Hinxton CB10 1SA, UK	Wellcome Trust Sanger Institute, Hinxton CB10 1SA, UK	Wellcome Trust Sanger Institute, Hinxton CB10 1SA, UK
Study Person Roles					
Study Person Roles Term Accession Number					
Study Person Roles Term Source REF					
Comment[Study Person ORCID]					0000-0001-9032-4700
Comment[Funder]					
Comment[FundRef ID]					
Comment[Funder Term Source REF]					
Comment[Grant Identifier]					
