# Supplementary material for: High-throughput RNAi screen for essential genes and drug synergistic combinations in colorectal cancer
Source: Sci Data. 2017 Oct 3;4:170139. doi: 10.1038/sdata.2017.139 (PMC5625556; doi:10.1038/sdata.2017.139)
Supplement: Supplementary file 1 [file sdata2017139-isa1.zip › s_study_McDermott.txt]

Source Name	Characteristics[organism]	Term Source REF	Term Accession Number	Characteristics[cell line]	Term Source REF	Term Accession Number	Comment[growth media]	Comment[cells per well]	Protocol REF	Sample Name	Factor Value[cell line]
colorectal cancer cell line	Homo sapiens	NCBITAXON	NCBITaxon:9606	colorectal cancer cell line	BTO	BTO:0001616	D/F12	400	Cell lines	C2BBe1	C2BBe1
colorectal cancer cell line	Homo sapiens	NCBITAXON	NCBITaxon:9606	colorectal cancer cell line	BTO	BTO:0001616	D/F12	625	Cell lines	CaR-1	CaR-1
colorectal cancer cell line	Homo sapiens	NCBITAXON	NCBITaxon:9606	colorectal cancer cell line	BTO	BTO:0001616	D/F12	400	Cell lines	CL-40	CL-40
colorectal cancer cell line	Homo sapiens	NCBITAXON	NCBITaxon:9606	colorectal cancer cell line	BTO	BTO:0001616	RPMI	625	Cell lines	COLO-320-HSR	COLO-320-HSR
colorectal cancer cell line	Homo sapiens	NCBITAXON	NCBITaxon:9606	colorectal cancer cell line	BTO	BTO:0001616	RPMI	800	Cell lines	COLO-678	COLO-678
colorectal cancer cell line	Homo sapiens	NCBITAXON	NCBITaxon:9606	colorectal cancer cell line	BTO	BTO:0001616	D/F12	300	Cell lines	DIFI	DIFI
colorectal cancer cell line	Homo sapiens	NCBITAXON	NCBITaxon:9606	colorectal cancer cell line	BTO	BTO:0001616	D/F12	300	Cell lines	GP5d	GP5d
colorectal cancer cell line	Homo sapiens	NCBITAXON	NCBITaxon:9606	colorectal cancer cell line	BTO	BTO:0001616	RPMI	400	Cell lines	HCC2998	HCC2998
colorectal cancer cell line	Homo sapiens	NCBITAXON	NCBITaxon:9606	colorectal cancer cell line	BTO	BTO:0001616	RPMI	325	Cell lines	HCC-56	HCC-56
colorectal cancer cell line	Homo sapiens	NCBITAXON	NCBITaxon:9606	colorectal cancer cell line	BTO	BTO:0001616	RPMI	150	Cell lines	HCT-15	HCT-15
colorectal cancer cell line	Homo sapiens	NCBITAXON	NCBITaxon:9606	colorectal cancer cell line	BTO	BTO:0001616	D/F12	400	Cell lines	HT-115	HT-115
colorectal cancer cell line	Homo sapiens	NCBITAXON	NCBITaxon:9606	colorectal cancer cell line	BTO	BTO:0001616	RPMI	200	Cell lines	HT-29	HT-29
colorectal cancer cell line	Homo sapiens	NCBITAXON	NCBITaxon:9606	colorectal cancer cell line	BTO	BTO:0001616	D/F12	300	Cell lines	HT55	HT55
colorectal cancer cell line	Homo sapiens	NCBITAXON	NCBITaxon:9606	colorectal cancer cell line	BTO	BTO:0001616	D/F12	400	Cell lines	HUTU-80	HUTU-80
colorectal cancer cell line	Homo sapiens	NCBITAXON	NCBITaxon:9606	colorectal cancer cell line	BTO	BTO:0001616	D/F12	250	Cell lines	LS-123	LS-123
colorectal cancer cell line	Homo sapiens	NCBITAXON	NCBITaxon:9606	colorectal cancer cell line	BTO	BTO:0001616	D/F12	150	Cell lines	LS-180	LS-180
colorectal cancer cell line	Homo sapiens	NCBITAXON	NCBITaxon:9606	colorectal cancer cell line	BTO	BTO:0001616	RPMI	300	Cell lines	LS-513	LS-513
colorectal cancer cell line	Homo sapiens	NCBITAXON	NCBITaxon:9606	colorectal cancer cell line	BTO	BTO:0001616	RPMI	150	Cell lines	MDST8	MDST8
colorectal cancer cell line	Homo sapiens	NCBITAXON	NCBITaxon:9606	colorectal cancer cell line	BTO	BTO:0001616	D/F12	1250	Cell lines	NCI-H630	NCI-H630
colorectal cancer cell line	Homo sapiens	NCBITAXON	NCBITaxon:9606	colorectal cancer cell line	BTO	BTO:0001616	RPMI	900	Cell lines	NCI-H716	NCI-H716
colorectal cancer cell line	Homo sapiens	NCBITAXON	NCBITaxon:9606	colorectal cancer cell line	BTO	BTO:0001616	RPMI	400	Cell lines	RCM-1	RCM-1
colorectal cancer cell line	Homo sapiens	NCBITAXON	NCBITaxon:9606	colorectal cancer cell line	BTO	BTO:0001616	D/F12	200	Cell lines	RKO	RKO
colorectal cancer cell line	Homo sapiens	NCBITAXON	NCBITaxon:9606	colorectal cancer cell line	BTO	BTO:0001616	RPMI	625	Cell lines	SK-CO-1	SK-CO-1
colorectal cancer cell line	Homo sapiens	NCBITAXON	NCBITaxon:9606	colorectal cancer cell line	BTO	BTO:0001616	RPMI	400	Cell lines	SNU-407	SNU-407
colorectal cancer cell line	Homo sapiens	NCBITAXON	NCBITaxon:9606	colorectal cancer cell line	BTO	BTO:0001616	RPMI	625	Cell lines	SNU-C1	SNU-C1
colorectal cancer cell line	Homo sapiens	NCBITAXON	NCBITaxon:9606	colorectal cancer cell line	BTO	BTO:0001616	RPMI	500	Cell lines	SNU-C2B	SNU-C2B
colorectal cancer cell line	Homo sapiens	NCBITAXON	NCBITaxon:9606	colorectal cancer cell line	BTO	BTO:0001616	RPMI	325	Cell lines	SNU-C5	SNU-C5
colorectal cancer cell line	Homo sapiens	NCBITAXON	NCBITaxon:9606	colorectal cancer cell line	BTO	BTO:0001616	D/F12	625	Cell lines	SW1116	SW1116
colorectal cancer cell line	Homo sapiens	NCBITAXON	NCBITaxon:9606	colorectal cancer cell line	BTO	BTO:0001616	D/F12	400	Cell lines	SW1463	SW1463
colorectal cancer cell line	Homo sapiens	NCBITAXON	NCBITaxon:9606	colorectal cancer cell line	BTO	BTO:0001616	D/F12	250	Cell lines	SW48	SW48
colorectal cancer cell line	Homo sapiens	NCBITAXON	NCBITaxon:9606	colorectal cancer cell line	BTO	BTO:0001616	D/F12	350	Cell lines	SW620	SW620
