# Supplementary material for: High-throughput RNAi screen for essential genes and drug synergistic combinations in colorectal cancer
Source: Sci Data. 2017 Oct 3;4:170139. doi: 10.1038/sdata.2017.139 (PMC5625556; doi:10.1038/sdata.2017.139)
Supplement: Supplementary file 1 [file sdata2017139-isa1.zip › a_assay_McDermott.txt]

Sample Name	Assay Name	Protocol REF	Comment[screen]	Raw Data File	Comment[Data Repository]	Comment[Data Record Accession]	Comment[Data Record URI]	Protocol REF	Derived Data File	Comment[Data Repository]	Comment[Data Record Accession]	Comment[Data Record URI]	Protocol REF	Comment[screen]	Derived Data File	Comment[Data Repository]	Comment[Data Record Accession]	Comment[Data Record URI]	Protocol REF	Derived Data File	Comment[Data Repository]	Comment[Data Record Accession]	Comment[Data Record URI]
HUTU-80	HUTU-80_screen	High throughput RNA interference screening	primary screen	Williams_COREAD_primary_siRNA_screen_raw_data.csv	figshare	doi:10.6084/m9.figshare.5099959.v1	https://doi.org/10.6084/m9.figshare.5099959.v1
MDST8	MDST8_screen	High throughput RNA interference screening	primary screen	Williams_COREAD_primary_siRNA_screen_raw_data.csv	figshare	doi:10.6084/m9.figshare.5099959.v1	https://doi.org/10.6084/m9.figshare.5099959.v1
SK-CO-1	SK-CO-1_screen	High throughput RNA interference screening	primary screen	Williams_COREAD_primary_siRNA_screen_raw_data.csv	figshare	doi:10.6084/m9.figshare.5099959.v1	https://doi.org/10.6084/m9.figshare.5099959.v1
SNU-C2B	SNU-C2B_screen	High throughput RNA interference screening	primary screen	Williams_COREAD_primary_siRNA_screen_raw_data.csv	figshare	doi:10.6084/m9.figshare.5099959.v1	https://doi.org/10.6084/m9.figshare.5099959.v1
C2BBe1	C2BBe1_screen	High throughput RNA interference screening	primary screen	Williams_COREAD_primary_siRNA_screen_raw_data.csv	figshare	doi:10.6084/m9.figshare.5099959.v1	https://doi.org/10.6084/m9.figshare.5099959.v1	Data analysis	AID_1259276_datatable_all.csv	NCBI PubChem Bioassay	1259276	https://pubchem.ncbi.nlm.nih.gov/bioassay/1259276
GP5d	GP5d_screen	High throughput RNA interference screening	primary screen	Williams_COREAD_primary_siRNA_screen_raw_data.csv	figshare	doi:10.6084/m9.figshare.5099959.v1	https://doi.org/10.6084/m9.figshare.5099959.v1	Data analysis	AID_1259267_datatable_all.csv	NCBI PubChem Bioassay	1259267	https://pubchem.ncbi.nlm.nih.gov/bioassay/1259267
HCC-56	HCC-56_screen	High throughput RNA interference screening	primary screen	Williams_COREAD_primary_siRNA_screen_raw_data.csv	figshare	doi:10.6084/m9.figshare.5099959.v1	https://doi.org/10.6084/m9.figshare.5099959.v1	Data analysis	AID_1259285_datatable_all.csv	NCBI PubChem Bioassay	1259285	https://pubchem.ncbi.nlm.nih.gov/bioassay/1259285
SNU-407	SNU-407_screen	High throughput RNA interference screening	primary screen	Williams_COREAD_primary_siRNA_screen_raw_data.csv	figshare	doi:10.6084/m9.figshare.5099959.v1	https://doi.org/10.6084/m9.figshare.5099959.v1	Data analysis	AID_1259280_datatable_all.csv	NCBI PubChem Bioassay	1259280	https://pubchem.ncbi.nlm.nih.gov/bioassay/1259280
CaR-1	CaR-1_screen	High throughput RNA interference screening	primary screen	Williams_COREAD_primary_siRNA_screen_raw_data.csv	figshare	doi:10.6084/m9.figshare.5099959.v1	https://doi.org/10.6084/m9.figshare.5099959.v1	Data analysis	AID_1259299_datatable_all.csv	NCBI PubChem Bioassay	1259299	https://pubchem.ncbi.nlm.nih.gov/bioassay/1259299	High throughput RNA interference screening	secondary screen	Williams_COREAD_secondary_siRNA_screen_raw_data.csv	figshare	doi:10.6084/m9.figshare.5099959.v1	https://doi.org/10.6084/m9.figshare.5099959.v1	Data analysis	AID_1259296_datatable_all.csv	NCBI PubChem Bioassay	1259296	https://pubchem.ncbi.nlm.nih.gov/bioassay/1259296
CL-40	CL-40_screen	High throughput RNA interference screening	primary screen	Williams_COREAD_primary_siRNA_screen_raw_data.csv	figshare	doi:10.6084/m9.figshare.5099959.v1	https://doi.org/10.6084/m9.figshare.5099959.v1	Data analysis	AID_1259264_datatable_all.csv	NCBI PubChem Bioassay	1259264	https://pubchem.ncbi.nlm.nih.gov/bioassay/1259264	High throughput RNA interference screening	secondary screen	Williams_COREAD_secondary_siRNA_screen_raw_data.csv	figshare	doi:10.6084/m9.figshare.5099959.v1	https://doi.org/10.6084/m9.figshare.5099959.v1	Data analysis	AID_1259294_datatable_all.csv	NCBI PubChem Bioassay	1259294	https://pubchem.ncbi.nlm.nih.gov/bioassay/1259294
COLO-320-HSR	COLO-320-HSR_screen	High throughput RNA interference screening	primary screen	Williams_COREAD_primary_siRNA_screen_raw_data.csv	figshare	doi:10.6084/m9.figshare.5099959.v1	https://doi.org/10.6084/m9.figshare.5099959.v1	Data analysis	AID_1259275_datatable_all.csv	NCBI PubChem Bioassay	1259275	https://pubchem.ncbi.nlm.nih.gov/bioassay/1259275	High throughput RNA interference screening	secondary screen	Williams_COREAD_secondary_siRNA_screen_raw_data.csv	figshare	doi:10.6084/m9.figshare.5099959.v1	https://doi.org/10.6084/m9.figshare.5099959.v1	Data analysis	AID_1259303_datatable_all.csv	NCBI PubChem Bioassay	1259303	https://pubchem.ncbi.nlm.nih.gov/bioassay/1259303
COLO-678	COLO-678_screen	High throughput RNA interference screening	primary screen	Williams_COREAD_primary_siRNA_screen_raw_data.csv	figshare	doi:10.6084/m9.figshare.5099959.v1	https://doi.org/10.6084/m9.figshare.5099959.v1	Data analysis	AID_1259281_datatable_all.csv	NCBI PubChem Bioassay	1259281	https://pubchem.ncbi.nlm.nih.gov/bioassay/1259281	High throughput RNA interference screening	secondary screen	Williams_COREAD_secondary_siRNA_screen_raw_data.csv	figshare	doi:10.6084/m9.figshare.5099959.v1	https://doi.org/10.6084/m9.figshare.5099959.v1	Data analysis	AID_1259295_datatable_all.csv	NCBI PubChem Bioassay	1259295	https://pubchem.ncbi.nlm.nih.gov/bioassay/1259295
DIFI	DIFI_screen	High throughput RNA interference screening	primary screen	Williams_COREAD_primary_siRNA_screen_raw_data.csv	figshare	doi:10.6084/m9.figshare.5099959.v1	https://doi.org/10.6084/m9.figshare.5099959.v1	Data analysis	AID_1259282_datatable_all.csv	NCBI PubChem Bioassay	1259282	https://pubchem.ncbi.nlm.nih.gov/bioassay/1259282	High throughput RNA interference screening	secondary screen	Williams_COREAD_secondary_siRNA_screen_raw_data.csv	figshare	doi:10.6084/m9.figshare.5099959.v1	https://doi.org/10.6084/m9.figshare.5099959.v1	Data analysis	AID_1259305_datatable_all.csv	NCBI PubChem Bioassay	1259305	https://pubchem.ncbi.nlm.nih.gov/bioassay/1259305
HCC2998	HCC2998_screen	High throughput RNA interference screening	primary screen	Williams_COREAD_primary_siRNA_screen_raw_data.csv	figshare	doi:10.6084/m9.figshare.5099959.v1	https://doi.org/10.6084/m9.figshare.5099959.v1	Data analysis	AID_1259261_datatable_all.csv	NCBI PubChem Bioassay	1259261	https://pubchem.ncbi.nlm.nih.gov/bioassay/1259261	High throughput RNA interference screening	secondary screen	Williams_COREAD_secondary_siRNA_screen_raw_data.csv	figshare	doi:10.6084/m9.figshare.5099959.v1	https://doi.org/10.6084/m9.figshare.5099959.v1	Data analysis	AID_1259269_datatable_all.csv	NCBI PubChem Bioassay	1259269	https://pubchem.ncbi.nlm.nih.gov/bioassay/1259269
HCT-15	HCT-15_screen	High throughput RNA interference screening	primary screen	Williams_COREAD_primary_siRNA_screen_raw_data.csv	figshare	doi:10.6084/m9.figshare.5099959.v1	https://doi.org/10.6084/m9.figshare.5099959.v1	Data analysis	AID_1259300_datatable_all.csv	NCBI PubChem Bioassay	1259300	https://pubchem.ncbi.nlm.nih.gov/bioassay/1259300	High throughput RNA interference screening	secondary screen	Williams_COREAD_secondary_siRNA_screen_raw_data.csv	figshare	doi:10.6084/m9.figshare.5099959.v1	https://doi.org/10.6084/m9.figshare.5099959.v1	Data analysis	AID_1259287_datatable_all.csv	NCBI PubChem Bioassay	1259287	https://pubchem.ncbi.nlm.nih.gov/bioassay/1259287
HT-115	HT-115_screen	High throughput RNA interference screening	primary screen	Williams_COREAD_primary_siRNA_screen_raw_data.csv	figshare	doi:10.6084/m9.figshare.5099959.v1	https://doi.org/10.6084/m9.figshare.5099959.v1	Data analysis	AID_1259283_datatable_all.csv	NCBI PubChem Bioassay	1259283	https://pubchem.ncbi.nlm.nih.gov/bioassay/1259283	High throughput RNA interference screening	secondary screen	Williams_COREAD_secondary_siRNA_screen_raw_data.csv	figshare	doi:10.6084/m9.figshare.5099959.v1	https://doi.org/10.6084/m9.figshare.5099959.v1	Data analysis	AID_1259304_datatable_all.csv	NCBI PubChem Bioassay	1259304	https://pubchem.ncbi.nlm.nih.gov/bioassay/1259304
HT-29	HT-29_screen	High throughput RNA interference screening	primary screen	Williams_COREAD_primary_siRNA_screen_raw_data.csv	figshare	doi:10.6084/m9.figshare.5099959.v1	https://doi.org/10.6084/m9.figshare.5099959.v1	Data analysis	AID_1259291_datatable_all.csv	NCBI PubChem Bioassay	1259291	https://pubchem.ncbi.nlm.nih.gov/bioassay/1259291	High throughput RNA interference screening	secondary screen	Williams_COREAD_secondary_siRNA_screen_raw_data.csv	figshare	doi:10.6084/m9.figshare.5099959.v1	https://doi.org/10.6084/m9.figshare.5099959.v1	Data analysis	AID_1259288_datatable_all.csv	NCBI PubChem Bioassay	1259288	https://pubchem.ncbi.nlm.nih.gov/bioassay/1259288
HT55	HT55_screen	High throughput RNA interference screening	primary screen	Williams_COREAD_primary_siRNA_screen_raw_data.csv	figshare	doi:10.6084/m9.figshare.5099959.v1	https://doi.org/10.6084/m9.figshare.5099959.v1	Data analysis	AID_1259298_datatable_all.csv	NCBI PubChem Bioassay	1259298	https://pubchem.ncbi.nlm.nih.gov/bioassay/1259298	High throughput RNA interference screening	secondary screen	Williams_COREAD_secondary_siRNA_screen_raw_data.csv	figshare	doi:10.6084/m9.figshare.5099959.v1	https://doi.org/10.6084/m9.figshare.5099959.v1	Data analysis	AID_1259278_datatable_all.csv	NCBI PubChem Bioassay	1259278	https://pubchem.ncbi.nlm.nih.gov/bioassay/1259278
LS-123	LS-123_screen	High throughput RNA interference screening	primary screen	Williams_COREAD_primary_siRNA_screen_raw_data.csv	figshare	doi:10.6084/m9.figshare.5099959.v1	https://doi.org/10.6084/m9.figshare.5099959.v1	Data analysis	AID_1259266_datatable_all.csv	NCBI PubChem Bioassay	1259266	https://pubchem.ncbi.nlm.nih.gov/bioassay/1259266	High throughput RNA interference screening	secondary screen	Williams_COREAD_secondary_siRNA_screen_raw_data.csv	figshare	doi:10.6084/m9.figshare.5099959.v1	https://doi.org/10.6084/m9.figshare.5099959.v1	Data analysis	AID_1259277_datatable_all.csv	NCBI PubChem Bioassay	1259277	https://pubchem.ncbi.nlm.nih.gov/bioassay/1259277
LS-180	LS-180_screen	High throughput RNA interference screening	primary screen	Williams_COREAD_primary_siRNA_screen_raw_data.csv	figshare	doi:10.6084/m9.figshare.5099959.v1	https://doi.org/10.6084/m9.figshare.5099959.v1	Data analysis	AID_1259279_datatable_all.csv	NCBI PubChem Bioassay	1259279	https://pubchem.ncbi.nlm.nih.gov/bioassay/1259279	High throughput RNA interference screening	secondary screen	Williams_COREAD_secondary_siRNA_screen_raw_data.csv	figshare	doi:10.6084/m9.figshare.5099959.v1	https://doi.org/10.6084/m9.figshare.5099959.v1	Data analysis	AID_1259301_datatable_all.csv	NCBI PubChem Bioassay	1259301	https://pubchem.ncbi.nlm.nih.gov/bioassay/1259301
LS-513	LS-513_screen	High throughput RNA interference screening	primary screen	Williams_COREAD_primary_siRNA_screen_raw_data.csv	figshare	doi:10.6084/m9.figshare.5099959.v1	https://doi.org/10.6084/m9.figshare.5099959.v1	Data analysis	AID_1259289_datatable_all.csv	NCBI PubChem Bioassay	1259289	https://pubchem.ncbi.nlm.nih.gov/bioassay/1259289	High throughput RNA interference screening	secondary screen	Williams_COREAD_secondary_siRNA_screen_raw_data.csv	figshare	doi:10.6084/m9.figshare.5099959.v1	https://doi.org/10.6084/m9.figshare.5099959.v1	Data analysis	AID_1259262_datatable_all.csv	NCBI PubChem Bioassay	1259262	https://pubchem.ncbi.nlm.nih.gov/bioassay/1259262
NCI-H630	NCI-H630_screen	High throughput RNA interference screening	primary screen	Williams_COREAD_primary_siRNA_screen_raw_data.csv	figshare	doi:10.6084/m9.figshare.5099959.v1	https://doi.org/10.6084/m9.figshare.5099959.v1	Data analysis	AID_1259286_datatable_all.csv	NCBI PubChem Bioassay	1259286	https://pubchem.ncbi.nlm.nih.gov/bioassay/1259286	High throughput RNA interference screening	secondary screen	Williams_COREAD_secondary_siRNA_screen_raw_data.csv	figshare	doi:10.6084/m9.figshare.5099959.v1	https://doi.org/10.6084/m9.figshare.5099959.v1	Data analysis	AID_1259273_datatable_all.csv	NCBI PubChem Bioassay	1259273	https://pubchem.ncbi.nlm.nih.gov/bioassay/1259273
NCI-H716	NCI-H716_screen	High throughput RNA interference screening	primary screen	Williams_COREAD_primary_siRNA_screen_raw_data.csv	figshare	doi:10.6084/m9.figshare.5099959.v1	https://doi.org/10.6084/m9.figshare.5099959.v1	Data analysis	AID_1259260_datatable_all.csv	NCBI PubChem Bioassay	1259260	https://pubchem.ncbi.nlm.nih.gov/bioassay/1259260	High throughput RNA interference screening	secondary screen	Williams_COREAD_secondary_siRNA_screen_raw_data.csv	figshare	doi:10.6084/m9.figshare.5099959.v1	https://doi.org/10.6084/m9.figshare.5099959.v1	Data analysis	AID_1259293_datatable_all.csv	NCBI PubChem Bioassay	1259293	https://pubchem.ncbi.nlm.nih.gov/bioassay/1259293
RCM-1	RCM-1_screen	High throughput RNA interference screening	primary screen	Williams_COREAD_primary_siRNA_screen_raw_data.csv	figshare	doi:10.6084/m9.figshare.5099959.v1	https://doi.org/10.6084/m9.figshare.5099959.v1	Data analysis	AID_1259297_datatable_all.csv	NCBI PubChem Bioassay	1259297	https://pubchem.ncbi.nlm.nih.gov/bioassay/1259297	High throughput RNA interference screening	secondary screen	Williams_COREAD_secondary_siRNA_screen_raw_data.csv	figshare	doi:10.6084/m9.figshare.5099959.v1	https://doi.org/10.6084/m9.figshare.5099959.v1	Data analysis	AID_1259292_datatable_all.csv	NCBI PubChem Bioassay	1259292	https://pubchem.ncbi.nlm.nih.gov/bioassay/1259292
RKO	RKO_screen	High throughput RNA interference screening	primary screen	Williams_COREAD_primary_siRNA_screen_raw_data.csv	figshare	doi:10.6084/m9.figshare.5099959.v1	https://doi.org/10.6084/m9.figshare.5099959.v1	Data analysis	AID_1259274_datatable_all.csv	NCBI PubChem Bioassay	1259274	https://pubchem.ncbi.nlm.nih.gov/bioassay/1259274	High throughput RNA interference screening	secondary screen	Williams_COREAD_secondary_siRNA_screen_raw_data.csv	figshare	doi:10.6084/m9.figshare.5099959.v1	https://doi.org/10.6084/m9.figshare.5099959.v1	Data analysis	AID_1259271_datatable_all.csv	NCBI PubChem Bioassay	1259271	https://pubchem.ncbi.nlm.nih.gov/bioassay/1259271
SNU-C1	SNU-C1_screen	High throughput RNA interference screening	primary screen	Williams_COREAD_primary_siRNA_screen_raw_data.csv	figshare	doi:10.6084/m9.figshare.5099959.v1	https://doi.org/10.6084/m9.figshare.5099959.v1	Data analysis	AID_1259290_datatable_all.csv	NCBI PubChem Bioassay	1259290	https://pubchem.ncbi.nlm.nih.gov/bioassay/1259290	High throughput RNA interference screening	secondary screen	Williams_COREAD_secondary_siRNA_screen_raw_data.csv	figshare	doi:10.6084/m9.figshare.5099959.v1	https://doi.org/10.6084/m9.figshare.5099959.v1	Data analysis	AID_1259268_datatable_all.csv	NCBI PubChem Bioassay	1259268	https://pubchem.ncbi.nlm.nih.gov/bioassay/1259268
SNU-C5	SNU-C5_screen	High throughput RNA interference screening	primary screen	Williams_COREAD_primary_siRNA_screen_raw_data.csv	figshare	doi:10.6084/m9.figshare.5099959.v1	https://doi.org/10.6084/m9.figshare.5099959.v1	Data analysis	AID_1259306_datatable_all.csv	NCBI PubChem Bioassay	1259306	https://pubchem.ncbi.nlm.nih.gov/bioassay/1259306	High throughput RNA interference screening	secondary screen	Williams_COREAD_secondary_siRNA_screen_raw_data.csv	figshare	doi:10.6084/m9.figshare.5099959.v1	https://doi.org/10.6084/m9.figshare.5099959.v1	Data analysis	AID_1259270_datatable_all.csv	NCBI PubChem Bioassay	1259270	https://pubchem.ncbi.nlm.nih.gov/bioassay/1259270
SW1116	SW1116_screen	High throughput RNA interference screening	primary screen	Williams_COREAD_primary_siRNA_screen_raw_data.csv	figshare	doi:10.6084/m9.figshare.5099959.v1	https://doi.org/10.6084/m9.figshare.5099959.v1	Data analysis	AID_1259272_datatable_all.csv	NCBI PubChem Bioassay	1259272	https://pubchem.ncbi.nlm.nih.gov/bioassay/1259272	High throughput RNA interference screening	secondary screen	Williams_COREAD_secondary_siRNA_screen_raw_data.csv	figshare	doi:10.6084/m9.figshare.5099959.v1	https://doi.org/10.6084/m9.figshare.5099959.v1	Data analysis	AID_1259302_datatable_all.csv	NCBI PubChem Bioassay	1259302	https://pubchem.ncbi.nlm.nih.gov/bioassay/1259302
SW1463	SW1463_screen	High throughput RNA interference screening	primary screen	Williams_COREAD_primary_siRNA_screen_raw_data.csv	figshare	doi:10.6084/m9.figshare.5099959.v1	https://doi.org/10.6084/m9.figshare.5099959.v1	Data analysis	AID_1259259_datatable_all.csv	NCBI PubChem Bioassay	1259259	https://pubchem.ncbi.nlm.nih.gov/bioassay/1259259	High throughput RNA interference screening	secondary screen	Williams_COREAD_secondary_siRNA_screen_raw_data.csv	figshare	doi:10.6084/m9.figshare.5099959.v1	https://doi.org/10.6084/m9.figshare.5099959.v1	Data analysis	AID_1259263_datatable_all.csv	NCBI PubChem Bioassay	1259263	https://pubchem.ncbi.nlm.nih.gov/bioassay/1259263
SW48	SW48_screen	High throughput RNA interference screening	primary screen	Williams_COREAD_primary_siRNA_screen_raw_data.csv	figshare	doi:10.6084/m9.figshare.5099959.v1	https://doi.org/10.6084/m9.figshare.5099959.v1	Data analysis	AID_1259284_datatable_all.csv	NCBI PubChem Bioassay	1259284	https://pubchem.ncbi.nlm.nih.gov/bioassay/1259284	High throughput RNA interference screening	secondary screen	Williams_COREAD_secondary_siRNA_screen_raw_data.csv	figshare	doi:10.6084/m9.figshare.5099959.v1	https://doi.org/10.6084/m9.figshare.5099959.v1	Data analysis	AID_1259258_datatable_all.csv	NCBI PubChem Bioassay	1259258	https://pubchem.ncbi.nlm.nih.gov/bioassay/1259258
SW620	SW620_screen	High throughput RNA interference screening	primary screen	Williams_COREAD_primary_siRNA_screen_raw_data.csv	figshare	doi:10.6084/m9.figshare.5099959.v1	https://doi.org/10.6084/m9.figshare.5099959.v1	Data analysis	AID_1259307_datatable_all.csv	NCBI PubChem Bioassay	1259307	https://pubchem.ncbi.nlm.nih.gov/bioassay/1259307	High throughput RNA interference screening	secondary screen	Williams_COREAD_secondary_siRNA_screen_raw_data.csv	figshare	doi:10.6084/m9.figshare.5099959.v1	https://doi.org/10.6084/m9.figshare.5099959.v1	Data analysis	AID_1259265_datatable_all.csv	NCBI PubChem Bioassay	1259265	https://pubchem.ncbi.nlm.nih.gov/bioassay/1259265
